# Supplementary material for: Genome-Wide Association Studies Reveal Genetic Variation and Candidate Genes of Drought Stress Related Traits in Cotton (Gossypium hirsutum L.)
Source: Front Plant Sci. 2018 Sep 3;9:1276. doi: 10.3389/fpls.2018.01276 (PMC6129771; doi:10.3389/fpls.2018.01276)
Supplement: TABLE S1 — Information on 319 cotton accessions used in this study. [file Table_1.xlsx]

## Sheet: Sheet1
TABLE S1 Information on 319 cotton accessions used in this study.
Materials	Geographic eco-types regions	Introduced or authorized year	F factor composite score	Drought-tolerance evaluation	Population structure group
I4005	The Yangtze River Valley	Unknown	-0.0589225	Sensitive	1
5026	The Yangtze River Valley	unknown	-0.0200018	Sensitive	1
7235	G. hirsutum accession	unknown	0.579456	Medium	3
60182	Introduced from the United States	unknown	0.195533	Sensitive	4
114809zhong119	The Yellow River Valley	unknown	0.00765844	Sensitive	3
52-128	The Yangtze River Valley	1952	0.306823	Medium	3
86-1	The Yellow River Valley	unknown	-0.49247	Sensitive	2
ACALA4381	Introduced from the United States	unknown	-0.460915	Sensitive	3
D1525	The Yangtze River Valley	unknown	0.42202	Medium	3
DP99B	Introduced from the United States	unknown	0.612888	Medium	4
GK99-1xuanxi	The Yellow River Valley	2005	0.0480613	Sensitive	4
HS427-10	Introduced from the United States	unknown	0.390489	Medium	3
J02-508	The Yellow River Valley	unknown	0.1151	Sensitive	3
K638	The Yellow River Valley	2010	-0.0785616	Sensitive	4
MSCO-12	Introduced from the United States	unknown	-0.0994852	Sensitive	3
NC20B	Introduced from the United States	unknown	-0.0528773	Sensitive	1
PD6992	Introduced from the United States	unknown	0.356204	Medium	3
sGK321	The Yellow River Valley	2001	0.101255	Sensitive	2
sGK791	The Yellow River Valley	2006	0.300018	Medium	4
sGK958	The Yellow River Valley	2007	-0.0152546	Sensitive	4
TM-1	Introduced from the United States	unknown	0.338568	Medium	3
W0	G. hirsutum accession	unknown	0.427903	Medium	3
Aomian618	The Yellow River Valley	2008	-0.16212	Sensitive	4
Baimian1	The Yellow River Valley	2004	0.934943	Advanced	4
Baimian2	The Yellow River Valley	2005	0.125144	Sensitive	3
Baimian5	The Yellow River Valley	2011	0.741507	Medium	4
Chaoyangmian1	Northern (Specific early maturation)	1956	0.205871	Sensitive	4
ChuanR128	The Yangtze River Valley	unknown	0.884866	Advanced	3
Chuanmian239	The Yangtze River Valley	1999	-0.460128	Sensitive	3
Chuanmian30	The Yangtze River Valley	1995	-0.00563614	Sensitive	1
Chuanmian45	The Yangtze River Valley	2000	-0.180516	Sensitive	3
Chuanmian56	The Yangtze River Valley	1992	0.393236	Medium	2
Chuangyoumian9	The Yellow River Valley	2008	0.393366	Medium	4
Lu668-4	The Yellow River Valley	unknown	-0.285151	Sensitive	4
DPL15	Introduced from the United States	1950	0.432589	Medium	2
DPL16	Introduced from the United States	1970	0.491889	Medium	3
Delinong5	The Yellow River Valley	2010	0.457588	Medium	3
Dongting1	The Yangtze River Valley	1955	-0.343711	Sensitive	1
Eguangmian	The Yangtze River Valley	1985	-0.206946	Sensitive	3
Ejing1	The Yangtze River Valley	1992	-0.763483	Extremely sensitive	3
Jing55173	The Yangtze River Valley	1999	0.115433	Sensitive	1
Ejing92	The Yangtze River Valley	1990	-0.164591	Sensitive	1
Ekangmian10	The Yangtze River Valley	1999	-0.0239187	Sensitive	1
Ekangmian2	The Yangtze River Valley	1993	-0.220915	Sensitive	4
Ekangmian3	The Yangtze River Valley	1995	-0.146248	Sensitive	1
Ekangmian8	The Yangtze River Valley	1998	-0.0800895	Sensitive	1
Ekangmian9	The Yangtze River Valley	1999	0.0301492	Sensitive	1
Emian12	The Yangtze River Valley	1984	-0.654574	Extremely sensitive	4
Emian13	The Yangtze River Valley	1990	0.443997	Medium	3
Emian14	The Yangtze River Valley	1990	-0.158801	Sensitive	3
Emian17	The Yangtze River Valley	1992	0.161277	Sensitive	1
Emian18	The Yangtze River Valley	1993	0.718745	Medium	2
Emian20	The Yangtze River Valley	1994	0.297449	Medium	1
Emian21	The Yangtze River Valley	1996	-0.21781	Sensitive	4
Emian23	The Yangtze River Valley	2003	0.192582	Sensitive	1
Emian4	The Yangtze River Valley	1965	-0.0338738	Sensitive	1
Emian6	The Yangtze River Valley	1970	-0.459115	Sensitive	3
Emian7	The Yangtze River Valley	1971	0.0786364	Sensitive	1
Emian9	The Yangtze River Valley	1972	-0.933423	Extremely sensitive	4
Esha28	The Yangtze River Valley	1990	-0.117751	Sensitive	1
Foster6	Introduced from the United States	1933	-0.113621	Sensitive	4
Fumian289	The Yellow River Valley	2008	-0.555488	Sensitive	4
Ganmian8	The Yangtze River Valley	1991	0.115466	Sensitive	3
Guannong1	Northern (Specific early maturation)	1930	0.0454021	Sensitive	4
Guanmian4	The Yellow River Valley	2008	0.0999027	Sensitive	4
Guoxinmian11	The Yellow River Valley	2005	-0.433166	Sensitive	4
Guoxinmian3	The Yellow River Valley	2004	-0.283827	Sensitive	4
Guoxinmian3xuanxi	The Yellow River Valley	unknown	0.180907	Sensitive	4
Guoxinmian9	The Yellow River Valley	2009	0.00265303	Sensitive	4
Han4849	The Yellow River Valley	2004	-0.563025	Sensitive	4
Han5158	The Yellow River Valley	2005	-0.451326	Sensitive	4
Han685	The Yellow River Valley	2002	-0.140779	Sensitive	4
Han7860	The Yellow River Valley	2005	-0.201253	Sensitive	3
Handan109	The Yellow River Valley	2002	0.164839	Sensitive	1
Handan173	The Yellow River Valley	unknown	-0.0336472	Sensitive	2
Handan333	The Yellow River Valley	2001	0.339413	Medium	4
Handan885	The Yellow River Valley	2005	0.271091	Medium	4
Hanmian103	The Yellow River Valley	2003	-0.210451	Sensitive	4
Hanmian559	The Yellow River Valley	2008	-0.377681	Sensitive	4
Hanmian802	The Yellow River Valley	2005	-0.408614	Sensitive	4
Henan69	The Yellow River Valley	1970	-0.0122267	Sensitive	1
Heishanmian1	Northern (Specific early maturation)	1974	-0.625711	Sensitive	1
Humian204	The Yangtze River Valley	1974	-0.426015	Sensitive	1
Hua101	The Yangtze River Valley	1992	-0.191099	Sensitive	2
Huakangmian1	The Yangtze River Valley	2002	0.132748	Sensitive	1
Huamian5	The Yellow River Valley	2010	-0.227878	Sensitive	4
Ji122	The Yellow River Valley	2002	-0.221589	Sensitive	4
Ji151	The Yellow River Valley	2003	-0.555166	Sensitive	4
Ji1516	The Yellow River Valley	2003	-0.859347	Extremely sensitive	4
Ji3927	The Yellow River Valley	2008	0.118803	Sensitive	4
Ji91-93	The Yellow River Valley	unknown	-0.352777	Sensitive	3
JiA-7-8C33	The Yellow River Valley	unknown	-0.263285	Sensitive	4
Jifeng106	The Yellow River Valley	2005	-0.134082	Sensitive	4
Jifeng111	The Yellow River Valley	unknown	0.508457	Medium	4
Jihan3	The Yellow River Valley	1970	0.417426	Medium	1
Jimian10	The Yellow River Valley	1984	-0.116206	Sensitive	4
Jimian11	The Yellow River Valley	unknown	0.0782003	Sensitive	3
Jimian12	The Yellow River Valley	unknown	-0.00542256	Sensitive	3
Jimian15	The Yellow River Valley	1988	-0.455947	Sensitive	2
Jimian169	The Yellow River Valley	2008	-0.846177	Extremely sensitive	4
Jimian20	The Yellow River Valley	unknown	-0.491743	Sensitive	4
Jimian228	The Yellow River Valley	2005	-0.909938	Extremely sensitive	4
Jimian24 (Shiyuan321)	The Yellow River Valley	1998	-0.103888	Sensitive	1
Jimian27	The Yellow River Valley	1998	-0.0633652	Sensitive	3
Jimian616	The Yellow River Valley	2003	-0.268108	Sensitive	4
Jimian7	The Yellow River Valley	1982	-0.0514033	Sensitive	1
Jimian8	The Yellow River Valley	1983	-0.0827942	Sensitive	3
Jimian958	The Yellow River Valley	2005	-0.298801	Sensitive	4
Jiaxing1	The Yellow River Valley	1999	-0.455824	Sensitive	4
King	Introduced from the United States	1890	-0.338349	Sensitive	4
Jinke178	The Yellow River Valley	2009	0.270406	Medium	4
Jinkemian9	The Yellow River Valley	2010	-0.287934	Sensitive	4
jinmian1	Northern (Specific early maturation)	1958	0.483273	Medium	4
Jinmian6	Northern (Specific early maturation)	1996	0.247081	Medium	3
Jinxiumian1	The Yellow River Valley	2010	-0.196179	Sensitive	4
Jinyu5	Northern (Specific early maturation)	1955	0.198724	Sensitive	1
Jinmian12	The Yellow River Valley	1993	0.949616	Advanced	2
Jinmian13	The Yellow River Valley	unknown	-0.153558	Sensitive	3
Jinmian19	The Yellow River Valley	1995	0.579965	Medium	3
Jinmian21	The Yellow River Valley	1997	-0.281959	Sensitive	3
Jinmian25	The Yellow River Valley	1998	-0.527747	Sensitive	3
Jinmian28	The Yellow River Valley	1999	0.113827	Sensitive	4
Jinmian29	The Yellow River Valley	2000	-0.0775662	Sensitive	4
Jinmian36	The Yellow River Valley	2003	-0.0382371	Sensitive	4
Jinmian38	The Yellow River Valley	2004	-0.199587	Sensitive	4
Jingsimian	The Yellow River Valley	unknown	0.53437	Medium	3
Jing55168	The Yangtze River Valley	unknown	-0.366872	Sensitive	1
Junmian1	Northwestern inland	1979	-0.544406	Sensitive	3
Kekangmian2	The Yellow River Valley	2010	-0.335654	Sensitive	3
Kelin9828	The Yellow River Valley	2009	-0.539118	Sensitive	4
Keyi2	The Yellow River Valley	1970	-0.197612	Sensitive	4
Litai8	The Yellow River Valley	unknown	-0.270846	Sensitive	2
Liaomian13	Northern (Specific early maturation)	1994	-0.078168	Sensitive	4
Liaomian14	Northern (Specific early maturation)	1996	0.125475	Sensitive	3
Liaomian16	Northern (Specific early maturation)	1999	0.120839	Sensitive	1
Liaomian17	Northern (Specific early maturation)	2000	-1.00941	Extremely sensitive	3
Liaomian19	Northern (Specific early maturation)	2003	-0.263012	Sensitive	3
Liaomian1	Northern (Specific early maturation)	1959	-0.613792	Sensitive	1
Liaomian3	Northern (Specific early maturation)	1971	0.124114	Sensitive	4
Liaomian4	Northern (Specific early maturation)	1972	-0.523276	Sensitive	1
Liaomian6	Northern (Specific early maturation)	1980	-0.135059	Sensitive	3
Liaomian9	Northern (Specific early maturation)	1984	0.675743	Medium	4
Liumian2	The Yellow River Valley	2010	-0.409781	Sensitive	4
Lu458	The Yellow River Valley	unknown	-0.302496	Sensitive	3
Lukenmian33	The Yellow River Valley	unknown	0.461924	Medium	4
Lumian10	The Yellow River Valley	1990	-0.0385336	Sensitive	2
Lumian11	The Yellow River Valley	1992	0.280532	Medium	4
Lumian1	The Yellow River Valley	1979	-0.561387	Sensitive	2
Lumian21	The Yellow River Valley	unknown	-0.426136	Sensitive	4
Lumian22	The Yellow River Valley	unknown	0.258529	Medium	1
Lumian24	The Yellow River Valley	unknown	-0.169216	Sensitive	4
Lumian28	The Yellow River Valley	unknown	-0.611006	Sensitive	4
Lumian2	The Yellow River Valley	1983	-0.0846293	Sensitive	3
Lumian37	The Yellow River Valley	unknown	-0.139623	Sensitive	4
Lumian6	The Yellow River Valley	1984	0.0513027	Sensitive	2
Lumian9	The Yellow River Valley	1990	-0.0320622	Sensitive	2
Lumianyan16	The Yellow River Valley	2005	-0.0670599	Sensitive	2
Lumianyan17	The Yellow River Valley	2005	-0.599648	Sensitive	4
Lumianyan17xuanxi	The Yellow River Valley	unknown	-0.36511	Sensitive	4
Lumianyan18	The Yellow River Valley	2005	-0.636935	Sensitive	1
Lumianyan21	The Yellow River Valley	2005	-0.700291	Extremely sensitive	3
Lumianyan22	The Yellow River Valley	2005	-0.76019	Extremely sensitive	4
Lumianyan22xuanxi	The Yellow River Valley	unknown	-0.767372	Extremely sensitive	4
Lumianyan27	The Yellow River Valley	2006	1.93752	Advanced	4
Lumianyan28	The Yellow River Valley	2006	0.055232	Sensitive	4
Lmianyan28xuanxi	The Yellow River Valley	unknown	-0.469669	Sensitive	4
Lumianyan29	The Yellow River Valley	2006	-0.286398	Sensitive	4
Lumianyan32	The Yellow River Valley	2008	-0.585703	Sensitive	4
Lumianyan36	The Yellow River Valley	2009	0.184364	Sensitive	4
Lumianyan37	The Yellow River Valley	2009	-0.250167	Sensitive	4
sGKmianxiang69	The Yellow River Valley	2008	-0.378197	Sensitive	4
Nantong5	The Yangtze River Valley	1966	0.107774	Sensitive	1
Renhe39	The Yellow River Valley	2009	-0.101196	Sensitive	4
Shannongfengkangmian6	The Yellow River Valley	2001	-0.694532	Extremely sensitive	1
Shannongmian8	The Yellow River Valley	2010	-0.11562	Sensitive	2
ShanxiyinjinW1	The Yellow River Valley	unknown	0.456284	Medium	1
ShanxiyinjinW2	The Yellow River Valley	unknown	-0.225202	Sensitive	4
ShanxiyinjinW3	The Yellow River Valley	unknown	-0.104941	Sensitive	4
ShanxiyinjinW4	The Yellow River Valley	unknown	0.643808	Medium	4
ShanxiyinjinW5	The Yellow River Valley	unknown	-0.00233601	Sensitive	4
ShanxiyinjinW6	The Yellow River Valley	unknown	0.0973237	Sensitive	4
ShanxiyinjinW7	The Yellow River Valley	unknown	1.33479	Advanced	4
ShanxiyinjinW8	The Yellow River Valley	unknown	0.403629	Medium	4
Shan1155	The Yellow River Valley	1978	-0.691458	Extremely sensitive	4
Shan401	The Yellow River Valley	1965	0.0284687	Sensitive	4
Shanmian5	The Yellow River Valley	1974	0.81837	Advanced	4
Shanmian6	The Yellow River Valley	1975	0.337293	Medium	2
Shengmian1	The Yellow River Valley	2008	-0.107265	Sensitive	4
Shiduan5	The Yellow River Valley	1960	0.886198	Advanced	4
Shiyuan321	The Yellow River Valley	1998	0.329172	Medium	2
Shumian1	The Yangtze River Valley	2000	0.707718	Medium	4
Stoneville2B	Introduced from the United States	1947	0.687228	Medium	1
Simian1	The Yangtze River Valley	1973	-0.170348	Sensitive	4
Simian2	The Yangtze River Valley	1984	0.208542	Sensitive	2
Simian3	The Yangtze River Valley	1993	0.396093	Medium	3
Siyang331	The Yangtze River Valley	1982	0.0668275	Sensitive	4
Su6036	The Yangtze River Valley	unknown	0.0708497	Sensitive	3
Su6108	The Yangtze River Valley	unknown	0.259365	Medium	3
Su7036	The Yangtze River Valley	unknown	0.517216	Medium	1
SuBR6109	The Yangtze River Valley	unknown	0.245591	Medium	3
Sumian11	The Yangtze River Valley	1997	-0.326427	Sensitive	4
Sumian12	The Yangtze River Valley	1997	-0.246677	Sensitive	2
Sumian15	The Yangtze River Valley	1999	-0.399701	Sensitive	1
Sumian20	The Yangtze River Valley	2002	0.0484322	Sensitive	3
Sumian22-CAAS	The Yangtze River Valley	2002	0.285268	Medium	4
Sumian2	The Yangtze River Valley	1985	0.0909028	Sensitive	4
Sumian3	The Yangtze River Valley	1990	0.290589	Medium	3
Sumian4	The Yangtze River Valley	1992	-0.315868	Sensitive	3
Sumian5	The Yangtze River Valley	1993	-0.312102	Sensitive	2
Sumian7	The Yangtze River Valley	1994	0.405568	Medium	3
Sumian8	The Yangtze River Valley	1995	0.928711	Advanced	2
Sumian9	The Yangtze River Valley	1995	0.296061	Medium	4
Wanmian3	The Yangtze River Valley	1978	-0.21699	Sensitive	1
Wanmian17	The Yangtze River Valley	2000	0.263841	Medium	1
Wanmian73-10	The Yangtze River Valley	1985	0.559621	Medium	4
XixuH10	G. hirsutum accession	unknown	0.0192994	Sensitive	1
Xiang4108	The Yangtze River Valley	1984	0.918963	Advanced	3
Xiangmian10	The Yangtze River Valley	1982	-0.420638	Sensitive	4
Xiangmian11	The Yangtze River Valley	1985	-0.12196	Sensitive	4
Xiangmian12	The Yangtze River Valley	1988	-0.092868	Sensitive	1
Xiangmian13	The Yangtze River Valley	1989	0.313803	Medium	1
Xiangmian16	The Yangtze River Valley	1994	0.197458	Sensitive	2
Xinkang4	The Yellow River Valley	2004	0.0506078	Sensitive	4
Xinluzao12	Northwestern inland	2000	0.046693	Sensitive	1
Xinluzao13	Northwestern inland	2002	-0.66609	Extremely sensitive	3
Xinluzao1	Northwestern inland	1991	0.360873	Medium	1
Xinluzao20	Northwestern inland	2005	0.306327	Medium	4
Xinluzao22	Northwestern inland	2005	-0.697686	Extremely sensitive	3
Xinluzao26	Northwestern inland	2005	0.120097	Sensitive	3
Xinluzao28	Northwestern inland	2005	0.866869	Advanced	4
Xinluzao30	Northwestern inland	2005	-0.067661	Sensitive	4
Xinluzao32	Northwestern inland	2005	-0.513211	Sensitive	3
Xinluzao3	Northwestern inland	1987	-0.0328106	Sensitive	3
Xinluzao5	Northwestern inland	1994	-0.00136646	Sensitive	3
Xinluzao7	Northwestern inland	1997	0.381498	Medium	3
Xinluzao8	Northwestern inland	1997	0.417398	Medium	4
Xinluzao9	Northwestern inland	1999	-0.150403	Sensitive	4
Xinluzhong21	Northwestern inland	2004	0.0628008	Sensitive	4
Xinluhzhong26	Northwestern inland	2006	0.154133	Sensitive	4
Xinluzhong2	Northwestern inland	1988	1.28663	Advanced	3
Xinluzhong33	Northwestern inland	2007	0.000497411	Sensitive	1
Xinluzhong35	Northwestern inland	2007	0.208115	Sensitive	3
Xinluzhong44	Northwestern inland	2010	-0.0960274	Sensitive	3
Xinluzhong8	Northwestern inland	1999	0.0777337	Sensitive	4
Xinmumian5	The Yellow River Valley	2010	-0.250923	Sensitive	4
Xinzhi5	The Yellow River Valley	2008	0.57161	Medium	4
Xinqiu1	The Yellow River Valley	2006	-1.38509	Extremely sensitive	4
Xinqiu4	The Yellow River Valley	2009	1.40433	Advanced	4
Xuzhou142	The Yangtze River Valley	1973	0.885218	Advanced	4
Xuzhou209	The Yangtze River Valley	1955	-0.395034	Sensitive	4
Xuzhou261	The Yangtze River Valley	unknown	1.00822	Advanced	4
Xuzhou514	The Yangtze River Valley	1990	0.400886	Medium	3
Xuzhou58	The Yangtze River Valley	1972	0.180598	Sensitive	3
Yan1074	The Yangtze River Valley	unknown	0.0265603	Sensitive	4
Yan1076	The Yangtze River Valley	unknown	0.525955	Medium	1
Yan1113	The Yangtze River Valley	unknown	0.716041	Medium	4
Yan1119	The Yangtze River Valley	unknown	-0.342161	Sensitive	1
Yanmian1	The Yangtze River Valley	1987	-0.146563	Sensitive	3
Yanmian48	The Yangtze River Valley	1990	0.625751	Medium	3
Yishuhong	The Yangtze River Valley	1953	0.17774	Sensitive	3
Yinrui361	The Yellow River Valley	2007	0.363288	Medium	4
Yinshan4	The Yellow River Valley	2005	0.515412	Medium	4
Yinshan6	The Yellow River Valley	2006	-0.284027	Sensitive	1
Yinshan7	The Yellow River Valley	2008	0.551734	Medium	2
Yinshan8	The Yellow River Valley	2010	1.35651	Advanced	4
Yinxingmian4	The Yellow River Valley	2010	0.431269	Medium	4
Yumian1-1	The Yangtze River Valley	2002	-0.222784	Sensitive	1
Yu668	The Yellow River Valley	2001	-0.0297557	Sensitive	2
Yumian112	The Yellow River Valley	2002	-0.149205	Sensitive	3
Yumian11	The Yellow River Valley	1994	-0.377073	Sensitive	1
Yumian15	The Yellow River Valley	1997	0.239396	Medium	4
Yumian17	The Yellow River Valley	1997	-0.324277	Sensitive	2
Yumian18	The Yellow River Valley	1998	-0.375051	Sensitive	3
Yumian19	The Yellow River Valley	1999	-0.172297	Sensitive	3
Yumian1	The Yellow River Valley	1981	-0.674865	Extremely sensitive	1
Yumian20	The Yellow River Valley	1999	0.328088	Medium	3
Yumian5	The Yellow River Valley	1989	-0.309694	Sensitive	1
Yumian8	The Yellow River Valley	1993	-0.228766	Sensitive	1
Yumian9	The Yellow River Valley	1994	1.0165	Advanced	1
Yuzao73	The Yellow River Valley	2002	0.0292604	Sensitive	3
Zhemian11	The Yangtze River Valley	1997	0.575298	Medium	2
Zhengmian18	The Yellow River Valley	2010	0.442788	Medium	4
Zhengnongmian4	The Yellow River Valley	2006	-0.0793691	Sensitive	4
Zhong07	The Yellow River Valley	unknown	0.401182	Medium	3
Zhongmiansuo12xuanxi	The Yellow River Valley	unknown	0.240045	Medium	2
Zhong521	The Yellow River Valley	unknown	0.159511	Sensitive	2
ZhongAR40772	The Yellow River Valley	unknown	0.392264	Medium	4
ZhongARC105	The Yellow River Valley	unknown	-0.0150789	Sensitive	1
ZhongArc-308	The Yellow River Valley	unknown	0.545296	Medium	1
ZhongR014121	The Yellow River Valley	unknown	-0.158677	Sensitive	3
ZhongR773-72	The Yellow River Valley	unknown	-0.145279	Sensitive	3
Zhongmiansuo12	The Yellow River Valley	1989	0.278364	Medium	2
Zhongmiansuo16	The Yellow River Valley	1990	-0.00234349	Sensitive	2
Zhongmiansuo17	The Yellow River Valley	1990	-0.0328211	Sensitive	1
Zhongmiansuo19	The Yellow River Valley	1992	0.0951557	Sensitive	4
Zhongmiansuo23	The Yellow River Valley	1995	-0.0836672	Sensitive	1
Zhongmiansuo24	The Yellow River Valley	1997	0.0505756	Sensitive	4
Zhongmiansuo25	The Yellow River Valley	1995	0.473948	Medium	3
Zhongmiansuo27	The Yellow River Valley	1998	0.663725	Medium	3
Zhongmiansuo30	The Yellow River Valley	1998	-0.43196	Sensitive	3
Zhongmiansuo3	The Yellow River Valley	1960	0.425548	Medium	3
Zhongmiansuo40	The Yellow River Valley	2002	-0.571422	Sensitive	4
Zhongmiansuo41	The Yellow River Valley	2002	-0.479583	Sensitive	4
Zhongmiansuo43	The Yellow River Valley	2003	0.030039	Sensitive	3
Zhongmiansuo44	The Yellow River Valley	2004	-0.34187	Sensitive	2
Zhongmiansuo45	The Yellow River Valley	2003	-0.740166	Extremely sensitive	3
Zhongmiansuo49	The Yellow River Valley	2004	-0.85868	Extremely sensitive	4
Zhongmiansuo50	The Yellow River Valley	2005	-0.249995	Sensitive	3
Zhongmiansuo5	The Yellow River Valley	1971	-0.958536	Extremely sensitive	4
Zhongmiansuo79	The Yellow River Valley	2010	-0.487538	Sensitive	4
Zhong9409	The Yellow River Valley	1999	-0.0829814	Sensitive	3
Zhongmiansuo9	The Yellow River Valley	1973	-0.0893059	Sensitive	2
Zhongsu410408	The Yellow River Valley	unknown	0.149924	Sensitive	4
Zhongzhimian2	The Yellow River Valley	2005	-0.33103	Sensitive	3
Zhongzhimian3	The Yellow River Valley	2006	-0.167485	Sensitive	3
Zhongzhimian86-4	The Yellow River Valley	1980	0.253469	Medium	3
Zhongzhimian8	The Yellow River Valley	unknown	-1.01504	Extremely sensitive	4
Zhongzi04184	The Yellow River Valley	unknown	-1.14147	Extremely sensitive	1
Zhongzi4480	The Yellow River Valley	unknown	-0.190071	Sensitive	1
