# Supplementary material for: Genome-Wide Association Studies Reveal Genetic Variation and Candidate Genes of Drought Stress Related Traits in Cotton (Gossypium hirsutum L.)
Source: Front Plant Sci. 2018 Sep 3;9:1276. doi: 10.3389/fpls.2018.01276 (PMC6129771; doi:10.3389/fpls.2018.01276)
Supplement: TABLE S2 — Primers used in this study. [file Table_2.xlsx]

## Sheet: Sheet1
TABLE S2 Primers used in this study
Gene name	Gene ID	Forward primer sequence (5'-3')	Reverse primer sequence (5'-3')
RD2	Gh_D12G0260	GGGATGCTGGTAAGGTAA	TTATGACAGGTGCGGATT
HAT22	Gh_D11G0526	TTGAAGAGGTGTTGTGAGA	CAGTGATCTGAGTTCTTGTAA
PIP2	Gh_D01G2086	TTGGCTCGTAAGGTATCATT	CCTCCACCATACTTGTTGTA
PP2C	Gh_D04G0612	TGATTGTGATAACGCTGTTC	TTCTTCTACGGCTTCTGATT
GhHis3	AF024716	GAAGCCTCATCGATACCGTC	CTACCACTACCATCATGG
