# Supplementary material for: Genome-Wide Association Studies Reveal Genetic Variation and Candidate Genes of Drought Stress Related Traits in Cotton (Gossypium hirsutum L.)
Source: Front Plant Sci. 2018 Sep 3;9:1276. doi: 10.3389/fpls.2018.01276 (PMC6129771; doi:10.3389/fpls.2018.01276)
Supplement: TABLE S3 — Eigenvalues of six principal components and their contribution and accumulative contribution. [file Table_3.xlsx]

## Sheet: Sheet1
TABLE S3 Eigenvalues of six principal components and their contribution and accumulative contribution
Common factors	Eigenvalue	Contribution rate (%)	Accumulative contribution rate (%)
1	2.08634	23.1815	23.1815
2	1.74326	19.3696	42.5511
3	1.19535	13.2816	55.8328
4	1.01129	11.2365	67.0693
5	1.00772	11.1969	78.2662
6	1.00608	11.1787	89.4449
