# Supplementary material for: Genome-Wide Association Studies Reveal Genetic Variation and Candidate Genes of Drought Stress Related Traits in Cotton (Gossypium hirsutum L.)
Source: Front Plant Sci. 2018 Sep 3;9:1276. doi: 10.3389/fpls.2018.01276 (PMC6129771; doi:10.3389/fpls.2018.01276)
Supplement: TABLE S5 — Information on 46 candidate genes related to stress response with significantly differential expression under drought stress. [file Table_5.xlsx]

## Sheet: Sheet1
TABLE S5 Information on 46 candidate genes related to stress response with significantly differential expression under drought stress
Gene_id	Arabidopsis ID	GO_ids	ArabDesc	Symbol
Gh_A04G1037	AT1G14870	GO:0003674 GO:0005737 GO:0005886 GO:0006979 GO:0016021	PLANT CADMIUM RESISTANCE 2	PCR2
Gh_A04G1054	AT4G34710	GO:0005634 GO:0006527 GO:0006596 GO:0006970 GO:0006979 GO:0008295 GO:0008792 GO:0009409 GO:0009446 GO:0009611 GO:0009651 GO:0009737 GO:0009753 GO:0009793 GO:0048316 GO:0080167	arginine decarboxylase 2	ADC2, SPE2, ATADC2
Gh_A04G1093	AT1G58440	GO:0004506 GO:0005576 GO:0005783 GO:0009414 GO:0016021 GO:0016126 GO:0050660 GO:0055114	FAD/NAD(P)-binding oxidoreductase family protein	XF1, SQE1
Gh_A05G0818	AT5G59720	GO:0005515 GO:0005737 GO:0009408 GO:0009644 GO:0010286 GO:0042542	heat shock protein 18.2	HSP18.2
Gh_A05G0823	AT5G02500	GO:0002020 GO:0005515 GO:0005524 GO:0005618 GO:0005634 GO:0005730 GO:0005737 GO:0005774 GO:0005794 GO:0005829 GO:0005886 GO:0006351 GO:0006355 GO:0006457 GO:0009408 GO:0009409 GO:0009506 GO:0009507 GO:0009615 GO:0010187 GO:0016020 GO:0022626 GO:0042742 GO:0046686 GO:0048046 GO:0050832 GO:0090332 GO:0098542	heat shock cognate protein 70-1	HSC70-1, HSP70-1, AT-HSC70-1, HSC70
Gh_A05G0870	AT2G27080	GO:0003674 GO:0005886 GO:0009506 GO:0016021 GO:0042742	Late embryogenesis abundant (LEA) hydroxyproline-rich glycoprotein family	-
Gh_A05G0871	AT3G20770	GO:0000976 GO:0001666 GO:0003677 GO:0003700 GO:0005515 GO:0005634 GO:0006351 GO:0006355 GO:0009723 GO:0009873 GO:0010182 GO:0042742 GO:0044212 GO:0071281	Ethylene insensitive 3 family protein	EIN3, AtEIN3
Gh_A05G2086	AT1G22770	GO:0005515 GO:0005634 GO:0005654 GO:0005737 GO:0006355 GO:0007623 GO:0009409 GO:0009585 GO:0009637 GO:0009908 GO:0010218 GO:0010378 GO:0030154 GO:0042542 GO:0042752 GO:0048578 GO:0080167	gigantea protein (GI)	GI, FB
Gh_A05G2088	AT1G71697	GO:0004103 GO:0005524 GO:0005737 GO:0009611 GO:0016310	choline kinase 1	ATCK1, CK, CK1
Gh_A06G0158	AT1G24620	GO:0005509 GO:0005634 GO:0005737 GO:0009409 GO:0048767	EF hand calcium-binding protein family	-
Gh_A06G0181	AT4G34150	GO:0005829 GO:0009409 GO:0009506	Calcium-dependent lipid-binding (CaLB domain) family protein	-
Gh_A08G1684	AT3G28730	GO:0000741 GO:0003677 GO:0003700 GO:0005634 GO:0005719 GO:0006260 GO:0006281 GO:0006351 GO:0006355 GO:0010197 GO:0010228 GO:0035101	high mobility group	ATHMG, SSRP1, NFD, HMG
Gh_A08G1685	AT5G24530	GO:0002229 GO:0002239 GO:0005737 GO:0009617 GO:0009620 GO:0009751 GO:0009813 GO:0016706 GO:0033759 GO:0042742 GO:0046872 GO:0055114	2-oxoglutarate (2OG) and Fe(II)-dependent oxygenase superfamily protein	DMR6
Gh_A08G1686	AT3G23240	GO:0003677 GO:0003700 GO:0005622 GO:0005634 GO:0006351 GO:0006355 GO:0006952 GO:0009867 GO:0009873	ethylene response factor 1	ERF1, ATERF1
Gh_A09G0100	AT3G29320	GO:0004645 GO:0005980 GO:0008184 GO:0009266 GO:0009414 GO:0009507 GO:0009536 GO:0009570 GO:0016757 GO:0030170	Glycosyl transferase, family 35	-
Gh_A10G2147	AT2G40300	GO:0000302 GO:0004322 GO:0005506 GO:0005739 GO:0006826 GO:0006879 GO:0006880 GO:0008199 GO:0009507 GO:0009570 GO:0009908 GO:0009941 GO:0010039 GO:0015979 GO:0048366 GO:0055072 GO:0055114	ferritin 4	ATFER4, FER4
Gh_A10G2174	AT4G27190	GO:0005524 GO:0005739 GO:0006952 GO:0043531	NB-ARC domain-containing disease resistance protein	-
Gh_A11G0659	AT3G02130	GO:0004674 GO:0005524 GO:0005886 GO:0006468 GO:0007169 GO:0009409 GO:0009414 GO:0009808 GO:0009846 GO:0009942 GO:0009945 GO:0010073 GO:0010152 GO:0016021 GO:0016301 GO:0048508 GO:0048653 GO:0051260	receptor-like protein kinase 2	RPK2, TOAD2, CLI1
Gh_A11G2027	AT2G33580	GO:0004675 GO:0005515 GO:0005524 GO:0005576 GO:0005886 GO:0006468 GO:0007166 GO:0008061 GO:0016021 GO:0016301 GO:0042803 GO:0045087 GO:0071323	Protein kinase superfamily protein	-
Gh_D01G2041	AT3G10040	GO:0003700 GO:0005515 GO:0005634 GO:0005886 GO:0006355 GO:0010629 GO:1900037	sequence-specific DNA binding transcription factors	-
Gh_D01G2058	AT2G36830	GO:0000326 GO:0005737 GO:0005773 GO:0005774 GO:0005887 GO:0006810 GO:0006833 GO:0009651 GO:0009705 GO:0009740 GO:0009941 GO:0015204 GO:0015250 GO:0015840 GO:0016020 GO:0034220 GO:0042807 GO:0080170	gamma tonoplast intrinsic protein	GAMMA-TIP, TIP1;1, GAMMA-TIP1
Gh_D01G2080	AT2G37040	GO:0005515 GO:0005737 GO:0006559 GO:0006952 GO:0006979 GO:0009555 GO:0009611 GO:0009699 GO:0009800 GO:0009819 GO:0010224 GO:0045548 GO:0046244 GO:0046274 GO:0080167	PHE ammonia lyase 1	PAL1, ATPAL1
Gh_D01G2085	AT2G37170	GO:0003729 GO:0005215 GO:0005886 GO:0005887 GO:0006810 GO:0006833 GO:0009414 GO:0009506 GO:0009507 GO:0009651 GO:0009737 GO:0015250 GO:0016020 GO:0034220	plasma membrane intrinsic protein 2	PIP2B, PIP2;2
Gh_D01G2086	AT2G37170	GO:0003729 GO:0005215 GO:0005886 GO:0005887 GO:0006810 GO:0006833 GO:0009414 GO:0009506 GO:0009507 GO:0009651 GO:0009737 GO:0015250 GO:0016020 GO:0034220	plasma membrane intrinsic protein 2	PIP2B, PIP2;2
Gh_D04G0612	AT3G11410	GO:0004721 GO:0004722 GO:0005515 GO:0005634 GO:0005737 GO:0005829 GO:0006470 GO:0009409 GO:0009414 GO:0009737 GO:0009738 GO:0009788 GO:0010119 GO:0046872	protein phosphatase 2CA	ATPP2CA, AHG3, PP2CA
Gh_D04G0616	AT3G55580	GO:0005515 GO:0005634 GO:0005737 GO:0009631 GO:0042393 GO:0071497 GO:1901141	Regulator of chromosome condensation (RCC1) family protein	-
Gh_D06G0555	AT2G26650	GO:0005216 GO:0005242 GO:0005515 GO:0005886 GO:0005887 GO:0006813 GO:0009414 GO:0009651 GO:0010107 GO:0016020 GO:0030551 GO:0034765 GO:0042391 GO:0042802 GO:0048767 GO:0090333	K+ transporter 1	AKT1, ATAKT1, KT1
Gh_D06G1912	AT2G02990	GO:0003723 GO:0004521 GO:0004540 GO:0005576 GO:0005618 GO:0005886 GO:0007568 GO:0009611 GO:0009718 GO:0016036 GO:0033897	ribonuclease 1	RNS1, ATRNS1
Gh_D06G1919	AT2G40030	GO:0000418 GO:0000419 GO:0001056 GO:0003677 GO:0003899 GO:0005515 GO:0005634 GO:0005666 GO:0005730 GO:0006306 GO:0006351 GO:0006355 GO:0016604 GO:0030422 GO:0030880 GO:0035194 GO:0046872 GO:0050832	nuclear RNA polymerase D1B	NRPD1B, DRD3, ATNRPD1B, DMS5, NRPE1
Gh_D07G2296	AT1G13440	GO:0003677 GO:0004365 GO:0005507 GO:0005618 GO:0005634 GO:0005730 GO:0005737 GO:0005739 GO:0005777 GO:0005829 GO:0005886 GO:0006094 GO:0006096 GO:0006979 GO:0008270 GO:0009506 GO:0009507 GO:0016020 GO:0016620 GO:0042742 GO:0046686 GO:0050661 GO:0051287 GO:0055114	glyceraldehyde-3-phosphate dehydrogenase C2	GAPC-2, GAPC2
Gh_D07G2320	AT5G14130	GO:0004601 GO:0005576 GO:0006979 GO:0020037 GO:0042744 GO:0046872 GO:0055114	Peroxidase superfamily protein	-
Gh_D09G1642	AT1G68090	GO:0005509 GO:0005543 GO:0005544 GO:0009408 GO:0009409 GO:0009414 GO:0009555 GO:0009639 GO:0009651 GO:0009846 GO:0009860 GO:0051015	annexin 5	ANNAT5, ANN5
Gh_D09G1655	AT5G12250	GO:0003924 GO:0005200 GO:0005525 GO:0005737 GO:0005874 GO:0005886 GO:0007017 GO:0009409 GO:0009651 GO:0015630	beta-6 tubulin	TUB6
Gh_D09G1705	AT5G52020	GO:0003677 GO:0003700 GO:0005634 GO:0006351 GO:0006355 GO:0009873 GO:0019760 GO:0043565 GO:0044212 GO:0045893 GO:0050832	Integrase-type DNA-binding superfamily protein	-
Gh_D11G0441	AT1G74920	GO:0004028 GO:0005618 GO:0005829 GO:0008802 GO:0009414 GO:0009507 GO:0009516 GO:0009651 GO:0016491 GO:0019285 GO:0055114	aldehyde dehydrogenase 10A8	ALDH10A8
Gh_D11G0460	AT2G17820	GO:0000155 GO:0000160 GO:0004673 GO:0005034 GO:0005515 GO:0005886 GO:0006970 GO:0009414 GO:0009738 GO:0009927 GO:0010375 GO:0010431 GO:0016021	histidine kinase 1	ATHK1, AHK1, HK1
Gh_D11G0464	AT2G18170	GO:0000165 GO:0004707 GO:0005515 GO:0005524 GO:0005634 GO:0005737 GO:0006952 GO:0007165 GO:0007623 GO:0010468 GO:0016301 GO:0035556 GO:0042542	MAP kinase 7	ATMPK7, MPK7
Gh_D11G0478	AT2G23770	GO:0004675 GO:0005524 GO:0005886 GO:0006468 GO:0007166 GO:0008061 GO:0009507 GO:0016021 GO:0016301 GO:0045087 GO:0071219 GO:0071323	protein kinase family protein / peptidoglycan-binding LysM domain-containing protein	-
Gh_D11G0479	AT2G33580	GO:0004675 GO:0005515 GO:0005524 GO:0005576 GO:0005886 GO:0006468 GO:0007166 GO:0008061 GO:0016021 GO:0016301 GO:0042803 GO:0045087 GO:0071323	Protein kinase superfamily protein	-
Gh_D11G0526	AT4G37790	GO:0003700 GO:0005634 GO:0006351 GO:0006355 GO:0009414 GO:0009735 GO:0009737 GO:0009738 GO:0043565	Homeobox-leucine zipper protein family	HAT22
Gh_D12G0236	AT2G15890	GO:0005515 GO:0005634 GO:0005829 GO:0009507 GO:0009793 GO:0010183 GO:0036033 GO:0050832	maternal effect embryo arrest 14	MEE14
Gh_D12G0260	AT2G21620	GO:0005737 GO:0005886 GO:0006950 GO:0009269 GO:0016787	Adenine nucleotide alpha hydrolases-like superfamily protein	RD2
Gh_D12G0393	AT5G42650	GO:0004497 GO:0005506 GO:0005739 GO:0006952 GO:0009507 GO:0009534 GO:0009535 GO:0009579 GO:0009611 GO:0009620 GO:0009695 GO:0009753 GO:0009941 GO:0009978 GO:0010287 GO:0016020 GO:0016125 GO:0016705 GO:0016836 GO:0019373 GO:0019825 GO:0020037 GO:0031407 GO:0031408 GO:0047987 GO:0050832 GO:0055114	allene oxide synthase	AOS, CYP74A, DDE2
Gh_D13G2231	AT1G58170	GO:0003674 GO:0006952 GO:0009507 GO:0009807 GO:0048046	Disease resistance-responsive (dirigent-like protein) family protein	-
Gh_D13G2233	AT5G19875	GO:0003674 GO:0005739 GO:0006979 GO:0016021	-	-
Gh_D13G2291	AT2G26740	GO:0004301 GO:0005634 GO:0005829 GO:0009414 GO:0009733 GO:0033961	soluble epoxide hydrolase	ATSEH, SEH
